# Supplementary material for: Induced endothelial cells from peripheral arterial disease patients and neonatal fibroblasts have comparable angiogenic properties
Source: PLoS One. 2021 Aug 10;16(8):e0255075. doi: 10.1371/journal.pone.0255075 (PMC8354451; doi:10.1371/journal.pone.0255075)
Supplement: S1 Data — (XLSX) [file pone.0255075.s004.xlsx]

## Sheet: Sheet1
Group	Day	Ratio
Cont	0	0.113725
Cont	0	0.105081
Cont	0	0.0677941
Cont	0	0.0870862
Cont	0	0.0810073
Cont	0	0.0962772
Cont	0	0.181766
Cont	0	0.110387
Cont	0	0.105073
Cont	0	0.134828
Cont	0	0.109052
Cont	0	0.163651
Cont	0	0.186437
Cont	0	0.145368
Cont	0	0.0917603
Cont	0	0.11886
Cont	0	0.134828
Cont	0	0.141504
Cont	0	0.13454
Cont	0	0.145721
Cont	0	0.109052
Cont	0	0.163651
Cont	0	0.186437
Cont	1	0.0945803
Cont	1	0.112068
Cont	1	0.0731858
Cont	1	0.0981084
Cont	1	0.0744108
Cont	1	0.0989996
Cont	1	0.141728
Cont	1	0.0915669
Cont	1	0.101397
Cont	1	0.166351
Cont	1	0.119713
Cont	1	0.11698
Cont	1	0.183021
Cont	1	0.169643
Cont	1	0.108157
Cont	1	0.0850155
Cont	1	0.160169
Cont	1	0.117208
Cont	1	0.136414
Cont	1	0.122566
Cont	1	0.176695
Cont	1	0.102901
Cont	1	0.124477
Cont	2	0.0703602
Cont	2	0.115329
Cont	2	0.078857
Cont	2	0.120655
Cont	2	0.0932436
Cont	2	0.171546
Cont	2	0.230287
Cont	2	0.133553
Cont	2	0.169472
Cont	2	0.160478
Cont	2	0.145079
Cont	2	0.240198
Cont	2	0.29725
Cont	2	0.215428
Cont	2	0.147929
Cont	2	0.158554
Cont	2	0.248423
Cont	2	0.15
Cont	2	0.172081
Cont	2	0.207608
Cont	2	0.170512
Cont	2	0.16826
Cont	2	0.10662
Cont	4	0.267054
Cont	4	0.267188
Cont	4	0.174512
Cont	4	0.235536
Cont	4	0.214424
Cont	4	0.444021
Cont	4	0.394277
Cont	4	0.241852
Cont	4	0.31736
Cont	4	0.373359
Cont	4	0.308955
Cont	4	0.471887
Cont	4	0.233142
Cont	4	0.273005
Cont	4	0.145051
Cont	4	0.273617
Cont	4	0.203919
Cont	4	0.166763
Cont	4	0.234362
Cont	4	0.586141
Cont	4	0.297808
Cont	4	0.195446
Cont	4	0.166836
Cont	6	0.211232
Cont	6	0.36719
Cont	6	0.211553
Cont	6	0.584598
Cont	6	0.247112
Cont	6	0.472206
Cont	6	0.336681
Cont	6	0.439219
Cont	6	0.335782
Cont	6	0.568078
Cont	6	0.495008
Cont	6	0.691598
Cont	6	0.641254
Cont	6	0.735463
Cont	6	0.286429
Cont	6	0.368261
Cont	6	0.329936
Cont	6	0.22101
Cont	6	0.233037
Cont	6	0.730898
Cont	6	0.432902
Cont	6	0.236508
Cont	6	0.352531
Cont	8	0.527389
Cont	8	0.37058
Cont	8	0.304686
Cont	8	0.525788
Cont	8	0.392814
Cont	8	0.434977
Cont	8	0.57751
Cont	8	0.482126
Cont	8	0.303472
Cont	8	0.636058
Cont	8	0.605169
Cont	8	0.676883
Cont	8	0.747554
Cont	8	0.731078
Cont	8	0.352026
Cont	8	0.434744
Cont	8	0.455072
Cont	8	0.26896
Cont	8	0.21416
Cont	8	0.517934
Cont	8	0.431917
Cont	8	0.324371
Cont	8	0.441992
Cont	10	0.526614
Cont	10	0.434831
Cont	10	0.296947
Cont	10	0.556672
Cont	10	0.465428
Cont	10	0.814441
Cont	10	0.422497
Cont	10	0.565403
Cont	10	0.718811
Cont	10	0.559034
Cont	10	0.808519
Cont	10	0.575171
Cont	10	0.853395
Cont	10	0.553339
Cont	10	0.358553
Cont	10	0.505221
Cont	10	0.70547
Cont	10	0.38051
Cont	10	0.276166
Cont	10	0.766763
Cont	10	0.586825
Cont	10	0.402161
Cont	10	0.478242
Cont	14	0.497908
Cont	14	0.636107
Cont	14	0.500704
Cont	14	0.750886
Cont	14	0.547663
Cont	14	0.690517
Cont	14	0.430453
Cont	14	0.635786
Cont	14	0.732895
Cont	14	0.535869
Cont	14	0.939725
Cont	14	0.67267
Cont	14	0.891017
Cont	14	0.653415
Cont	14	0.36384
Cont	14	0.4428
Cont	14	0.573699
Cont	14	0.335939
Cont	14	0.235261
Cont	14	0.77886
Cont	14	0.457256
Cont	14	0.371696
Cont	14	0.593234
Neo	0	0.145327
Neo	0	0.107687
Neo	0	0.138584
Neo	0	0.201802
Neo	0	0.183344
Neo	0	0.109336
Neo	0	0.0947525
Neo	0	0.150987
Neo	0	0.100183
Neo	1	0.0880922
Neo	1	0.0881675
Neo	1	0.10656
Neo	1	0.0923507
Neo	1	0.0935996
Neo	1	0.113182
Neo	1	0.0751906
Neo	1	0.0863885
Neo	1	0.082349
Neo	2	0.0895726
Neo	2	0.087795
Neo	2	0.115472
Neo	2	0.182664
Neo	2	0.110008
Neo	2	0.130665
Neo	2	0.10976
Neo	2	0.11286
Neo	2	0.115699
Neo	4	0.292226
Neo	4	0.213235
Neo	4	0.249146
Neo	4	0.320975
Neo	4	0.235948
Neo	4	0.398686
Neo	4	0.272874
Neo	4	0.226985
Neo	4	0.43717
Neo	6	0.344496
Neo	6	0.409832
Neo	6	0.222625
Neo	6	0.364986
Neo	6	0.374514
Neo	6	0.483181
Neo	6	0.348029
Neo	6	0.388339
Neo	6	0.563693
Neo	8	0.563251
Neo	8	0.611648
Neo	8	0.385483
Neo	8	0.621223
Neo	8	0.557651
Neo	8	0.581429
Neo	8	0.714907
Neo	8	0.673088
Neo	8	0.602964
Neo	10	0.858792
Neo	10	0.651612
Neo	10	0.506023
Neo	10	0.665941
Neo	10	0.621713
Neo	10	0.702481
Neo	10	0.885348
Neo	10	0.608643
Neo	10	0.597938
Neo	14	1.07405
Neo	14	0.831463
Neo	14	0.532442
Neo	14	0.668049
Neo	14	0.782955
Neo	14	0.770885
Neo	14	0.946576
Neo	14	0.723508
Neo	14	0.613053
P1	0	0.140892
P1	0	0.088557
P1	0	0.122289
P1	0	0.11886
P1	0	0.121904
P1	0	0.159822
P1	0	0.141504
P1	0	0.13454
P1	0	0.145721
P1	1	0.117184
P1	1	0.0918082
P1	1	0.111665
P1	1	0.143795
P1	1	0.157919
P1	1	0.155758
P1	1	0.113008
P1	1	0.0954677
P1	1	0.125862
P1	2	0.234349
P1	2	0.162011
P1	2	0.222638
P1	2	0.133938
P1	2	0.163827
P1	2	0.125301
P1	2	0.163279
P1	2	0.110576
P1	2	0.150541
P1	4	0.725417
P1	4	0.294366
P1	4	0.461399
P1	4	0.308706
P1	4	0.416005
P1	4	0.239667
P1	4	0.264108
P1	4	0.248833
P1	4	0.401579
P1	6	0.911549
P1	6	0.347611
P1	6	0.381114
P1	6	0.330198
P1	6	0.286391
P1	6	0.485792
P1	6	0.431887
P1	6	0.450338
P1	6	0.46529
P1	8	0.909126
P1	8	0.50022
P1	8	0.599459
P1	8	0.633991
P1	8	0.681478
P1	8	0.809542
P1	8	0.649413
P1	8	0.497568
P1	8	0.663595
P1	10	0.702052
P1	10	0.540052
P1	10	0.584164
P1	10	0.71759
P1	10	0.792709
P1	10	1.12406
P1	10	0.597817
P1	10	0.666113
P1	10	0.743343
P1	14	0.778705
P1	14	0.6653
P1	14	0.437156
P1	14	0.766364
P1	14	1.09887
P1	14	1.16708
P1	14	0.560489
P1	14	0.593384
P1	14	0.656445
P2	0	0.230189
P2	0	0.224207
P2	0	0.185934
P2	0	0.17557
P2	0	0.131836
P2	0	0.0917603
P2	0	0.111565
P2	0	0.100737
P2	0	0.0779544
P2	1	0.164833
P2	1	0.139064
P2	1	0.14959
P2	1	0.214534
P2	1	0.0987449
P2	1	0.0964847
P2	1	0.146684
P2	1	0.068024
P2	1	0.0987507
P2	2	0.319868
P2	2	0.24169
P2	2	0.213101
P2	2	0.160819
P2	2	0.163181
P2	2	0.112577
P2	2	0.203916
P2	2	0.112103
P2	2	0.140468
P2	4	0.61643
P2	4	0.6202
P2	4	0.474629
P2	4	0.526932
P2	4	0.543314
P2	4	0.375795
P2	4	0.263832
P2	4	0.237187
P2	4	0.180466
P2	6	0.832678
P2	6	0.95623
P2	6	0.723819
P2	6	0.657433
P2	6	0.378194
P2	6	0.302783
P2	6	0.393314
P2	6	0.371229
P2	6	0.305594
P2	8	0.623785
P2	8	0.949406
P2	8	0.969611
P2	8	0.793695
P2	8	0.530259
P2	8	0.710976
P2	8	0.695511
P2	8	0.569281
P2	8	0.420311
P2	10	0.839637
P2	10	0.583473
P2	10	0.891574
P2	10	0.743443
P2	10	0.607213
P2	10	0.757173
P2	10	0.709596
P2	10	0.757057
P2	10	0.617104
P2	14	0.831992
P2	14	0.779227
P2	14	0.938588
P2	14	0.956437
P2	14	0.723178
P2	14	0.701333
P2	14	0.679061
P2	14	0.657534
P2	14	0.701203
P3	0	0.140892
P3	0	0.088557
P3	0	0.122289
P3	0	0.0810073
P3	0	0.230189
P3	0	0.0962772
P3	0	0.224207
P3	0	0.185934
P3	0	0.181766
P3	1	0.0942566
P3	1	0.0843209
P3	1	0.105945
P3	1	0.0886594
P3	1	0.116492
P3	1	0.0920435
P3	1	0.0981516
P3	1	0.134627
P3	1	0.0945912
P3	2	0.147291
P3	2	0.115258
P3	2	0.159478
P3	2	0.137594
P3	2	0.188356
P3	2	0.179534
P3	2	0.17388
P3	2	0.138121
P3	2	0.131972
P3	4	0.130391
P3	4	0.201002
P3	4	0.22335
P3	4	0.188254
P3	4	0.37607
P3	4	0.345395
P3	4	0.260476
P3	4	0.212291
P3	4	0.231805
P3	6	0.225684
P3	6	0.328876
P3	6	0.398695
P3	6	0.261485
P3	6	0.37776
P3	6	0.328439
P3	6	0.278639
P3	6	0.254325
P3	6	0.419149
P3	8	0.159424
P3	8	0.463293
P3	8	0.40837
P3	8	0.310648
P3	8	0.4355
P3	8	0.331542
P3	8	0.296439
P3	8	0.434681
P3	8	0.652637
P3	10	0.356997
P3	10	0.702386
P3	10	0.545785
P3	10	0.450551
P3	10	0.371199
P3	10	0.554885
P3	10	0.442538
P3	10	0.425545
P3	10	0.505911
P3	14	0.349543
P3	14	0.672992
P3	14	0.545628
P3	14	0.371632
P3	14	0.593016
P3	14	0.534135
P3	14	0.424128
P3	14	0.483358
P3	14	0.674884

## Sheet: Sheet2
Control	Neo	P1	P2	P3
1.06593	1.49456	1.90783	1.49263	1.27003
1.10607	1.04826	1.52425	1.92244	1.48559
1.64795	1.72868	1.56242	1.62292	1.22829
1.45308	1.76716	1.89751	1.539	1.24592
1.21523	1.99983	1.32769	1.66266	1.3175
1.57485			1.4517	1.1891
1.31326			1.54641	1.01658
1.23319			1.52394	1.37068
1.36737				1.68387
1.26847
